# Supplementary material for: The role of lipid metabolism and peroxisome proliferator activation in mediating pro-cancer phenotypes of poly- and perfluoroalkyl substances in testicular cancer
Source: Environ Toxicol Pharmacol. Author manuscript; Available in PMC 2026 Jul 15. (PMC13371115; doi:10.1016/j.etap.2025.104866)
Supplement: MMC1 [file NIHMS2186807-supplement-MMC1.xlsx]

## Sheet: EP10 vs EP0
	Total Cmpd	Hits	Raw p	-log10(p)	Holm adjust	FDll	Impact
Alanine, aspartate and glutamate metabolism	28	5	0.666	0.177	1	0.991	0.23
Amino sugar and nucleotide sugar metabolism	42	1	0.342	0.465	1	0.917	0
Arginine and proline metabolism	36	2	0.828	0.0821	1	0.991	0.02
Arginine biosynthesis	14	3	0.549	0.26	1	0.958	0
Ascorbate and aldarate metabolism	9	1	0.0627	1.2	1	0.799	0
beta-Alanine metabolism	21	3	0.501	0.3	1	0.958	0.4
Biosynthesis of unsaturated fatty acids	36	2	0.975	0.0109	1	0.991	0
Biotin metabolism	10	1	0.116	0.935	1	0.799	0
Butanoate metabolism	15	1	0.806	0.0939	1	0.991	0
Citrate cycle (TCA cycle)	20	4	0.771	0.113	1	0.991	0.2
Cysteine and methionine metabolism	33	3	0.878	0.0565	1	0.991	0.12
D-Amino acid metabolism	15	1	0.846	0.0726	1	0.991	0
Fatty acid biosynthesis	47	1	0.868	0.0614	1	0.991	0.01
Fatty acid degradation	39	1	0.868	0.0614	1	0.991	0
Fatty acid elongation	39	1	0.868	0.0614	1	0.991	0
Fructose and mannose metabolism	20	2	0.323	0.491	1	0.914	0.03
Galactose metabolism	27	5	0.21	0.678	1	0.799	0.03
Glutathione metabolism	28	3	0.16	0.796	1	0.799	0.1
Glycerolipid metabolism	16	2	0.164	0.785	1	0.799	0.28
Glycerophospholipid metabolism	36	2	0.164	0.786	1	0.799	0.09
Glycine, serine and threonine metabolism	33	5	0.744	0.129	1	0.991	0.47
Glycolysis / Gluconeogenesis	26	1	0.935	0.0292	1	0.991	0.1
Glyoxylate and dicarboxylate metabolism	32	5	0.764	0.117	1	0.991	0.26
Histidine metabolism	16	2	0.641	0.193	1	0.991	0.22
Inositol phosphate metabolism	30	2	0.219	0.659	1	0.799	0.13
Lipoic acid metabolism	28	2	0.451	0.346	1	0.919	0
Lysine degradation	30	1	0.116	0.935	1	0.799	0
Neomycin, kanamycin and gentamicin biosynthesis	2	2	0.991	0.00395	1	0.991	0
Nicotinate and nicotinamide metabolism	15	2	0.444	0.352	1	0.919	0.19
Pantothenate and CoA biosynthesis	20	5	0.376	0.425	1	0.917	0.05
Pentose and glucuronate interconversions	19	1	0.896	0.0477	1	0.991	0.17
Pentose phosphate pathway	23	1	0.905	0.0433	1	0.991	0.04
Phenylalanine metabolism	8	2	0.432	0.365	1	0.919	0.36
Phenylalanine, tyrosine and tryptophan biosynthesis	4	2	0.432	0.365	1	0.919	1
Porphyrin metabolism	31	1	0.171	0.767	1	0.799	0
Primary bile acid biosynthesis	46	3	0.243	0.615	1	0.81	0.07
Propanoate metabolism	22	2	0.509	0.294	1	0.958	0
Purine metabolism	70	3	0.546	0.263	1	0.958	0.02
Pyrimidine metabolism	39	1	0.307	0.513	1	0.914	0
Pyruvate metabolism	23	2	0.977	0.0102	1	0.991	0.19
Sphingolipid metabolism	32	1	0.846	0.0726	1	0.991	0
Starch and sucrose metabolism	18	2	0.991	0.00395	1	0.991	0.56
Steroid biosynthesis	41	1	0.216	0.665	1	0.799	0.03
Steroid hormone biosynthesis	87	1	0.216	0.665	1	0.799	0.01
Taurine and hypotaurine metabolism	8	3	0.718	0.144	1	0.991	0.83
Thiamine metabolism	7	1	0.378	0.423	1	0.917	0
Tryptophan metabolism	41	1	0.159	0.798	1	0.799	0.14
Tyrosine metabolism	42	3	0.564	0.249	1	0.958	0.16
Ubiquinone and other terpenoid-quinone biosynthesis	18	1	0.172	0.765	1	0.799	0
Valine, leucine and isoleucine biosynthesis	8	4	0.254	0.595	1	0.81	0
Valine, leucine and isoleucine degradation	40	3	0.188	0.725	1	0.799	0

## Sheet: EP100 vs EP0
	Total Cmpd	Hits	Raw p	-log10(p)	Holm adjust	FDll	Impact
Alanine, aspartate and glutamate metabolism	28	6	0.0124	1.91	0.473	0.0431	0.42
Amino sugar and nucleotide sugar metabolism	42	1	0.104	0.984	1	0.15	0
Arginine and proline metabolism	36	3	0.00428	2.37	0.21	0.0429	0.02
Arginine biosynthesis	14	4	0.0098	2.01	0.415	0.0429	0.12
Ascorbate and aldarate metabolism	9	1	0.0418	1.38	1	0.0945	0
beta-Alanine metabolism	21	3	0.131	0.882	1	0.184	0.4
Biosynthesis of unsaturated fatty acids	36	2	0.541	0.267	1	0.579	0
Biotin metabolism	10	1	0.0949	1.02	1	0.141	0
Butanoate metabolism	15	2	0.0806	1.09	1	0.131	0
Citrate cycle (TCA cycle)	20	4	0.301	0.522	1	0.381	0.2
Cysteine and methionine metabolism	33	3	0.0495	1.31	1	0.102	0.12
D-Amino acid metabolism	15	1	0.513	0.289	1	0.579	0
Fatty acid biosynthesis	47	1	0.547	0.262	1	0.579	0.01
Fatty acid degradation	39	1	0.547	0.262	1	0.579	0
Fatty acid elongation	39	1	0.547	0.262	1	0.579	0
Fructose and mannose metabolism	20	2	0.0877	1.06	1	0.138	0.03
Galactose metabolism	27	5	0.0687	1.16	1	0.115	0.03
Glutathione metabolism	28	4	0.00292	2.53	0.152	0.0429	0.12
Glycerolipid metabolism	16	2	0.48	0.319	1	0.579	0.28
Glycerophospholipid metabolism	36	2	0.694	0.158	1	0.708	0.09
Glycine, serine and threonine metabolism	33	5	0.0106	1.98	0.433	0.0429	0.47
Glycolysis / Gluconeogenesis	26	1	0.0657	1.18	1	0.114	0.1
Glyoxylate and dicarboxylate metabolism	32	6	0.0562	1.25	1	0.103	0.26
Histidine metabolism	16	3	0.003	2.52	0.153	0.0429	0.22
Inositol phosphate metabolism	30	2	0.0309	1.51	0.988	0.0763	0.13
Lipoic acid metabolism	28	2	0.0323	1.49	1	0.0763	0
Lysine degradation	30	1	0.0949	1.02	1	0.141	0
Neomycin, kanamycin and gentamicin biosynthesis	2	2	0.0531	1.27	1	0.102	0
Nicotinate and nicotinamide metabolism	15	2	0.00764	2.12	0.336	0.0429	0.19
Nitrogen metabolism	6	1	0.0115	1.94	0.451	0.0429	0
Pantothenate and CoA biosynthesis	20	5	0.0269	1.57	0.934	0.0736	0.05
Pentose and glucuronate interconversions	19	1	0.406	0.391	1	0.503	0.17
Pentose phosphate pathway	23	1	0.932	0.0305	1	0.932	0.04
Phenylalanine metabolism	8	2	0.00687	2.16	0.316	0.0429	0.36
Phenylalanine, tyrosine and tryptophan biosynthesis	4	2	0.00687	2.16	0.316	0.0429	1
Porphyrin metabolism	31	2	0.00321	2.49	0.161	0.0429	0
Primary bile acid biosynthesis	46	3	0.0113	1.95	0.451	0.0429	0.07
Propanoate metabolism	22	2	0.557	0.254	1	0.579	0
Purine metabolism	70	4	0.0259	1.59	0.934	0.0736	0.02
Pyrimidine metabolism	39	1	0.248	0.606	1	0.322	0
Pyruvate metabolism	23	2	0.0576	1.24	1	0.103	0.19
Sphingolipid metabolism	32	1	0.513	0.289	1	0.579	0
Starch and sucrose metabolism	18	2	0.0531	1.27	1	0.102	0.56
Steroid biosynthesis	41	1	0.00581	2.24	0.279	0.0429	0.03
Steroid hormone biosynthesis	87	1	0.00581	2.24	0.279	0.0429	0.01
Taurine and hypotaurine metabolism	8	3	0.0528	1.28	1	0.102	0.83
Thiamine metabolism	7	1	0.176	0.755	1	0.24	0
Tryptophan metabolism	41	1	0.228	0.643	1	0.303	0.14
Tyrosine metabolism	42	3	0.0265	1.58	0.934	0.0736	0.16
Ubiquinone and other terpenoid-quinone biosynthesis	18	1	0.0291	1.54	0.961	0.0757	0
Valine, leucine and isoleucine biosynthesis	8	4	0.00965	2.02	0.415	0.0429	0
Valine, leucine and isoleucine degradation	40	3	0.0135	1.87	0.498	0.0438	0

## Sheet: C10 vs C0
	Total Cmpd	Hits	llaw p	-log10(p)	Holm adjust	FDll	Impact
Alanine, aspartate and glutamate metabolism	28	5	0.418	0.379	1	0.761	0.23
Amino sugar and nucleotide sugar metabolism	42	1	0.398	0.401	1	0.761	0
Arginine and proline metabolism	36	2	0.309	0.511	1	0.761	0.02
Arginine biosynthesis	14	3	0.138	0.862	1	0.761	0
Ascorbate and aldarate metabolism	9	1	0.965	0.0153	1	0.983	0
beta-Alanine metabolism	21	2	0.319	0.497	1	0.761	0.4
Biosynthesis of unsaturated fatty acids	36	2	0.241	0.617	1	0.761	0
Biotin metabolism	10	1	0.202	0.694	1	0.761	0
Butanoate metabolism	15	1	0.537	0.27	1	0.761	0
Citrate cycle (TCA cycle)	20	4	0.466	0.332	1	0.761	0.2
Cysteine and methionine metabolism	33	3	0.513	0.29	1	0.761	0.12
D-Amino acid metabolism	15	1	0.892	0.0498	1	0.971	0
Fatty acid biosynthesis	47	1	0.255	0.594	1	0.761	0.01
Fatty acid degradation	39	1	0.255	0.594	1	0.761	0
Fatty acid elongation	39	1	0.255	0.594	1	0.761	0
Fructose and mannose metabolism	20	2	0.623	0.205	1	0.795	0.03
Galactose metabolism	27	5	0.914	0.0392	1	0.971	0.03
Glutathione metabolism	28	3	0.452	0.345	1	0.761	0.1
Glycerolipid metabolism	16	2	0.983	0.00756	1	0.983	0.28
Glycerophospholipid metabolism	36	2	0.908	0.0418	1	0.971	0.09
Glycine, serine and threonine metabolism	33	5	0.554	0.256	1	0.764	0.47
Glycolysis / Gluconeogenesis	26	1	0.37	0.432	1	0.761	0.1
Glyoxylate and dicarboxylate metabolism	32	5	0.726	0.139	1	0.9	0.26
Histidine metabolism	16	1	0.287	0.543	1	0.761	0
Inositol phosphate metabolism	30	2	0.741	0.13	1	0.9	0.13
Lipoic acid metabolism	28	2	0.385	0.415	1	0.761	0
Lysine degradation	30	1	0.202	0.694	1	0.761	0
Neomycin, kanamycin and gentamicin biosynthesis	2	2	0.798	0.0979	1	0.925	0
Nicotinate and nicotinamide metabolism	15	2	0.616	0.21	1	0.795	0.19
Pantothenate and CoA biosynthesis	20	5	0.436	0.361	1	0.761	0.05
Pentose and glucuronate interconversions	19	1	0.0666	1.18	1	0.761	0.17
Pentose phosphate pathway	23	1	0.966	0.0148	1	0.983	0.04
Phenylalanine metabolism	8	2	0.496	0.305	1	0.761	0.36
Phenylalanine, tyrosine and tryptophan biosynthesis	4	2	0.496	0.305	1	0.761	1
Porphyrin metabolism	31	1	0.398	0.4	1	0.761	0
Primary bile acid biosynthesis	46	3	0.0938	1.03	1	0.761	0.07
Propanoate metabolism	22	2	0.531	0.275	1	0.761	0
Purine metabolism	70	3	0.531	0.275	1	0.761	0.02
Pyrimidine metabolism	39	1	0.326	0.487	1	0.761	0
Pyruvate metabolism	23	2	0.196	0.708	1	0.761	0.19
Sphingolipid metabolism	32	1	0.892	0.0498	1	0.971	0
Starch and sucrose metabolism	18	2	0.798	0.0979	1	0.925	0.56
Steroid biosynthesis	41	2	0.0129	1.89	0.656	0.419	0.03
Steroid hormone biosynthesis	87	1	0.0164	1.78	0.822	0.419	0.01
Taurine and hypotaurine metabolism	8	3	0.361	0.442	1	0.761	0.83
Thiamine metabolism	7	1	0.26	0.586	1	0.761	0
Tryptophan metabolism	41	1	0.156	0.808	1	0.761	0.14
Tyrosine metabolism	42	3	0.259	0.588	1	0.761	0.16
Ubiquinone and other terpenoid-quinone biosynthesis	18	1	0.401	0.397	1	0.761	0
Valine, leucine and isoleucine biosynthesis	8	4	0.603	0.22	1	0.795	0
Valine, leucine and isoleucine degradation	40	3	0.514	0.289	1	0.761	0

## Sheet: C100 vs C0
	Total Cmpd	Hits	Raw p	-log10(p)	Holm adjust	FDll	Impact
Alanine, aspartate and glutamate metabolism	28	5	0.114	0.943	1	0.479	0.23
Amino sugar and nucleotide sugar metabolism	42	1	0.71	0.149	1	0.772	0
Arginine and proline metabolism	36	2	0.137	0.864	1	0.479	0.02
Arginine biosynthesis	14	3	0.0953	1.02	1	0.479	0
Ascorbate and aldarate metabolism	9	1	0.661	0.18	1	0.735	0
beta-Alanine metabolism	21	2	0.161	0.792	1	0.479	0.4
Biosynthesis of unsaturated fatty acids	36	2	0.138	0.859	1	0.479	0
Biotin metabolism	10	1	0.141	0.852	1	0.479	0
Butanoate metabolism	15	1	0.628	0.202	1	0.735	0
Citrate cycle (TCA cycle)	20	4	0.163	0.788	1	0.479	0.2
Cysteine and methionine metabolism	33	3	0.376	0.425	1	0.607	0.12
D-Amino acid metabolism	15	1	0.849	0.0713	1	0.849	0
Fatty acid biosynthesis	47	1	0.145	0.838	1	0.479	0.01
Fatty acid degradation	39	1	0.145	0.838	1	0.479	0
Fatty acid elongation	39	1	0.145	0.838	1	0.479	0
Fructose and mannose metabolism	20	2	0.605	0.219	1	0.735	0.03
Galactose metabolism	27	5	0.806	0.0938	1	0.839	0.03
Glutathione metabolism	28	3	0.349	0.457	1	0.602	0.1
Glycerolipid metabolism	16	2	0.738	0.132	1	0.785	0.28
Glycerophospholipid metabolism	36	2	0.652	0.186	1	0.735	0.09
Glycine, serine and threonine metabolism	33	5	0.483	0.316	1	0.671	0.47
Glycolysis / Gluconeogenesis	26	1	0.216	0.666	1	0.513	0.1
Glyoxylate and dicarboxylate metabolism	32	5	0.569	0.245	1	0.735	0.26
Histidine metabolism	16	1	0.18	0.744	1	0.48	0
Inositol phosphate metabolism	30	2	0.598	0.223	1	0.735	0.13
Lipoic acid metabolism	28	2	0.363	0.44	1	0.605	0
Lysine degradation	30	1	0.141	0.852	1	0.479	0
Neomycin, kanamycin and gentamicin biosynthesis	2	2	0.657	0.182	1	0.735	0
Nicotinate and nicotinamide metabolism	15	2	0.446	0.351	1	0.667	0.19
Pantothenate and CoA biosynthesis	20	5	0.16	0.797	1	0.479	0.05
Pentose phosphate pathway	23	1	0.46	0.337	1	0.667	0.04
Phenylalanine metabolism	8	2	0.307	0.512	1	0.573	0.36
Phenylalanine, tyrosine and tryptophan biosynthesis	4	2	0.307	0.512	1	0.573	1
Porphyrin metabolism	31	1	0.467	0.331	1	0.667	0
Primary bile acid biosynthesis	46	3	0.0804	1.09	1	0.479	0.07
Propanoate metabolism	22	2	0.391	0.408	1	0.611	0
Purine metabolism	70	3	0.309	0.51	1	0.573	0.02
Pyrimidine metabolism	39	1	0.182	0.739	1	0.48	0
Pyruvate metabolism	23	2	0.00694	2.16	0.333	0.116	0.19
Sphingolipid metabolism	32	1	0.849	0.0713	1	0.849	0
Starch and sucrose metabolism	18	2	0.657	0.182	1	0.735	0.56
Steroid biosynthesis	41	2	0.00285	2.55	0.142	0.0713	0.03
Steroid hormone biosynthesis	87	1	0.00284	2.55	0.142	0.0713	0.01
Taurine and hypotaurine metabolism	8	3	0.334	0.477	1	0.596	0.83
Thiamine metabolism	7	1	0.232	0.634	1	0.527	0
Tryptophan metabolism	41	1	0.52	0.284	1	0.702	0.14
Tyrosine metabolism	42	3	0.0485	1.31	1	0.479	0.16
Ubiquinone and other terpenoid-quinone biosynthesis	18	1	0.205	0.689	1	0.512	0
Valine, leucine and isoleucine biosynthesis	8	4	0.304	0.517	1	0.573	0
Valine, leucine and isoleucine degradation	40	3	0.253	0.597	1	0.55	0

## Sheet: Table
Pathway	2102EP_10nM_p-value	2102EP_100nM_p-value	2102EP-C1_10pM_p-value	2102EP-C1_100nM_p-value	Group
Steroid biosynthesis	0.216	0.00581	0.0129	0.00285	Lipid Metabolism	3
Steroid hormone biosynthesis	0.216	0.00581	0.0164	0.00284	Lipid Metabolism	3
Tyrosine metabolism	0.564	0.0265	0.259	0.0485	Amino Acid Metabolism	2
Ubiqionone and other terpenoidquinone biosynthesis	0.172	0.0265	0.259	0.0485	Others	2
Arginine and proline metabolism	0.828	0.00428	0.309	0.137	Amino Acid Metabolism	1
Arginine biosynthesis	0.549	0.0098	0.138	0.0953	Amino Acid Metabolism	1
Ascorbate and aldarate metabolism	0.0627	0.0418	0.965	0.661	Others	1
Glutathione metabolism	0.16	0.00292	0.452	0.349	Amino Acid Metabolism	1
Glycine, serine, and threonine metabolism	0.744	0.0106	0.908	0.483	Amino Acid Metabolism	1
Histidine metabolism	0.641	0.003	0.287	0.18	Amino Acid Metabolism	1
Lipoic acid metabolism	0.451	0.0323	0.385	0.363	Carbohydrate Metabolism	1
lnositol phosphate metabolism	0.219	0.0309	0.741	0.598	Carbohydrate Metabolism	1
Nicotinate and nicotinamide metabolism	0.444	0.00764	0.616	0.446	Nucleic Acid Metabolism	1
Nitrogen metabolism	0.444	0.0115	0.616	0.446	Others	1
Pantothenate and CoA biosynthesis	0.376	0.0269	0.436	0.16	Carbohydrate Metabolism	1
Phenylalanine metabolism	0.432	0.00687	0.496	0.307	Amino Acid Metabolism	1
Phenylalanine, tyrosine, and tryptophan biosynthesis	0.432	0.00687	0.496	0.307	Amino Acid Metabolism	1
Porphyrin metabolism	0.171	0.00321	0.398	0.467	Amino Acid Metabolism	1
Primary bile acid biosynthesis	0.243	0.0113	0.0938	0.0804	Lipid Metabolism	1
Purine metabolism	0.546	0.0259	0.531	0.309	Nucleic Acid Metabolism	1
Pyruvate metabolism	0.977	0.0576	0.196	0.00694	Carbohydrate Metabolism	1
Selenocompound metabolism	0.116	0.669	0.0266	0.318	Others	1
Valine, leucine, and isoleucine biosynthesis	0.254	0.00965	0.603	0.304	Amino Acid Metabolism	1
Valine, leucine, and isoleucine degradation	0.188	0.0135	0.514	0.253	Amino Acid Metabolism	1
Alanine, aspartate, and glutamate metabolism	0.443	0.0907	0.168	0.145	Amino Acid Metabolism	0
Amino sugar and nucleotide sugar metabolism	0.342	0.104	0.398	0.71	Carbohydrate Metabolism	0
beta-Alanine metabolism	0.501	0.131	0.319	0.161	Amino Acid Metabolism	0
Lysine degradation	0.116	0.0949	0.202	0.141	Amino Acid Metabolism	0
Biosynthesis of unsaturated fatty acids	0.975	0.541	0.241	0.138	Lipid Metabolism	0
Biotin metabolism	0.116	0.0949	0.202	0.141	Others	0
Butanoate metabolism	0.806	0.0806	0.537	0.628	Lipid Metabolism	0
Citrate cycle (TCA cycle)	0.771	0.301	0.466	0.163	Carbohydrate Metabolism	0
Cysteine and methionine metabolism	0.771	0.301	0.513	0.163	Amino Acid Metabolism	0
D-Amino acid metabolism	0.846	0.513	0.892	0.849	Amino Acid Metabolism	0
Fatty acid biosynthesis	0.868	0.547	0.255	0.145	Lipid Metabolism	0
Fatty acid degradation	0.868	0.547	0.255	0.145	Lipid Metabolism	0
Fatty acid elongation	0.868	0.547	0.255	0.145	Lipid Metabolism	0
Fructose and mannose metabolism	0.323	0.0877	0.623	0.605	Carbohydrate Metabolism	0
Galactose metabolism	0.21	0.0687	0.914	0.806	Carbohydrate Metabolism	0
Glycerolipid metabolism	0.164	0.48	0.983	0.738	Lipid Metabolism	0
Glycerophospholipid metabolism	0.164	0.694	0.908	0.652	Lipid Metabolism	0
Glycolysis / Gluconeogenesis	0.935	0.0657	0.37	0.216	Carbohydrate Metabolism	0
Glyoxylate and dicarboxylate metabolism	0.764	0.0657	0.726	0.569	Carbohydrate Metabolism	0
Lysine degradation	0.116	0.0949	0.202	0.141	Amino Acid Metabolism	0
Neomycin, kanamycin, and gentamicin biosynthesis	0.991	0.0531	0.798	0.657	Others	0
Pentose and glucuronate interconversions	0.896	0.406	0.0666	0.16	Carbohydrate Metabolism	0
Pentose phosphate pathway	0.905	0.932	0.966	0.46	Carbohydrate Metabolism	0
Propanoate metabolism	0.509	0.557	0.531	0.391	Lipid Metabolism	0
Pyrimidine metabolism	0.307	0.248	0.326	0.182	Nucleic Acid Metabolism	0
Sphingolipid metabolism	0.846	0.513	0.892	0.849	Lipid Metabolism	0
Starch and sucrose metabolism	0.991	0.0531	0.798	0.657	Carbohydrate Metabolism	0
Taurine and hypotaurine metabolism	0.718	0.0528	0.361	0.334	Amino Acid Metabolism	0
Thiamine metabolism	0.378	0.176	0.26	0.232	Others	0
Tryptophan metabolism	0.159	0.228	0.156	0.52	Amino Acid Metabolism	0
