# Supplementary material for: The role of lipid metabolism and peroxisome proliferator activation in mediating pro-cancer phenotypes of poly- and perfluoroalkyl substances in testicular cancer
Source: Environ Toxicol Pharmacol. Author manuscript; Available in PMC 2026 Jul 15. (PMC13371115; doi:10.1016/j.etap.2025.104866)
Supplement: MMC2 [file NIHMS2186807-supplement-MMC2.xlsx]

## Sheet: Sheet1
Plasmid	Primer	Primer sequence
PPREx3-TK-luc	M13pUC-fwd	CCCAGTCACGACGTTGTAAAACG
	LucN-rev	CCTTATGCAGTTGCTCTCC
pBABE puro PPARb	pBABE 5’	CTTTATCCAGCCCTCAC
pSV Sport PPARy2	Sp6-pro	GCTATTTAGGTGACACTATAG
pCDNA3.1 PPARA	CMV-for	CGCAAATGGGCGGTAGGCGTG
pSG5 PPARa (unpublished)	T7-pro	TAATACGACTCACTATAGGG
